# Supplementary material for: Improving atlas-scale single-cell annotation models with hierarchical cross-entropy loss
Source: Nat Comput Sci. 2026 Jan 30;6(3):243–9. doi: 10.1038/s43588-025-00945-z (PMC13021517; doi:10.1038/s43588-025-00945-z)
Supplement: Supplementary file 4 — Statistical source data. [file 43588_2025_945_MOESM4_ESM.zip]

Archive with 2 entries (2 files):
- Figure1e.csv
- Figure1d.csv
