# Supplementary material for: Improving atlas-scale single-cell annotation models with hierarchical cross-entropy loss
Source: Nat Comput Sci. 2026 Jan 30;6(3):243–9. doi: 10.1038/s43588-025-00945-z (PMC13021517; doi:10.1038/s43588-025-00945-z)
Supplement: Supplementary file 4 — Statistical source data. [file 43588_2025_945_MOESM4_ESM.zip › Figure1d.csv]

Model	Loss Type	Test Set	Macro F1-score
Linear	CE	In-distribution	0.7990119780090721
Linear	CE	In-distribution	0.7966867571840966
Linear	CE	In-distribution	0.7967324915238444
Linear	CE	In-distribution	0.7964216700347989
MLP	CE	In-distribution	0.8221278702619909
MLP	CE	In-distribution	0.8221414444819388
MLP	CE	In-distribution	0.8208536631327472
MLP	CE	In-distribution	0.8201156299553182
TabNet	CE	In-distribution	0.8453393299625768
TabNet	CE	In-distribution	0.8448712661586921
TabNet	CE	In-distribution	0.8430150159545345
TabNet	CE	In-distribution	0.8430839869370736
