# Supplementary material for: Improving atlas-scale single-cell annotation models with hierarchical cross-entropy loss
Source: Nat Comput Sci. 2026 Jan 30;6(3):243–9. doi: 10.1038/s43588-025-00945-z (PMC13021517; doi:10.1038/s43588-025-00945-z)
Supplement: Supplementary file 5 — Statistical source data. [file 43588_2025_945_MOESM5_ESM.zip › Figure2d.csv]

cell_type	delta_f1_score	count
B cell	0.03315979467133	586978
CD14-positive monocyte	0.911784263660578	274613
CD14-positive, CD16-positive monocyte	-0.0033611094156274	8818
CD4-positive, alpha-beta T cell	0.1199505633778827	883357
CD8-positive, alpha-beta T cell	0.1176215031598935	816602
IgA plasma cell	0.3331649239265773	22910
IgG plasma cell	0.1677921487345912	6213
L2/3-6 intratelencephalic projecting glutamatergic cortical neuron	-0.0104226616538195	432213
L6b glutamatergic cortical neuron	-6.403468121518596e-05	9727
Schwann cell	-0.0149613075973064	3143
T cell	0.2671710961706568	361323
T-helper 17 cell	-1.2280863344675086e-05	7164
astrocyte	0.0258117467133768	118356
astrocyte of the cerebral cortex	-0.005968140380114	44057
basal cell	0.0141681467647998	86809
capillary endothelial cell	0.2270431526534218	95167
caudal ganglionic eminence derived GABAergic cortical interneuron	-0.0009211622555126	6299
central nervous system macrophage	0.8338618976950674	69131
chandelier pvalb GABAergic cortical interneuron	-0.0152784665730059	7268
class switched memory B cell	0.1422697332114139	9998
classical monocyte	0.4138318315859193	691357
conventional dendritic cell	0.3417882163351089	45955
corticothalamic-projecting glutamatergic cortical neuron	0.0001658835810205	10857
dendritic cell	0.4536912572628402	56868
effector memory CD4-positive, alpha-beta T cell	0.1665080115691992	63735
effector memory CD8-positive, alpha-beta T cell	0.2064370881066866	159716
endothelial cell	0.0920632491990829	213810
endothelial cell of artery	0.3027449625726227	35727
endothelial cell of lymphatic vessel	0.0590263113357413	42120
enteroendocrine cell	0.0916704014309897	3398
epithelial cell of proximal tubule	0.0296950507589311	74719
gamma-delta T cell	0.1087395198451012	81160
glutamatergic neuron	0.88567920539968	114098
goblet cell	0.0595942975975756	27861
granulocyte	0.1123779863749838	3297
hematopoietic stem cell	0.0764278204418183	4654
immature B cell	0.0115620029959435	8127
innate lymphoid cell	0.2947448069976006	6214
keratinocyte	-0.010274586911759	14592
kidney collecting duct principal cell	0.0130395575586353	25964
kidney distal convoluted tubule epithelial cell	0.0136617231417424	14279
kidney loop of Henle thick ascending limb epithelial cell	-0.0027808506048051	56527
lamp5 GABAergic cortical interneuron	0.0002864590341181	42480
leukocyte	0.6580474950090635	27834
luminal epithelial cell of mammary gland	-0.0057571618276128	175225
lymphocyte	0.2027622876851941	25010
macrophage	0.0617495532897686	441371
mast cell	0.0097536171289148	40093
mature B cell	0.0792166941879162	5550
mature NK T cell	0.0526399396366571	39266
megakaryocyte-erythroid progenitor cell	0.0255810193329796	5346
memory B cell	0.2101691861510888	112546
mesothelial cell	0.0731197146284549	14024
microglial cell	0.1004685883784174	195995
monocyte	0.5951491336871966	287675
mucosal invariant T cell	0.0080378687366057	43015
naive B cell	0.0676299673574426	177348
naive T cell	0.3048067696729573	5790
naive thymus-derived CD4-positive, alpha-beta T cell	0.0282951619028857	462031
naive thymus-derived CD8-positive, alpha-beta T cell	0.0053178404430597	165261
natural killer cell	0.1130295347338851	522468
near-projecting glutamatergic cortical neuron	-0.0001715969000426	13496
neuron	0.0253655333240883	1779587
neutrophil	-0.0088664359457494	19676
non-classical monocyte	0.3077462618835885	101085
oligodendrocyte	0.0007256966662928	479420
oligodendrocyte precursor cell	0.0077762489793067	126492
paneth cell	-0.0330879871660633	3328
pericyte	0.3188893407909922	126808
plasma cell	0.1451992798834175	135405
plasmacytoid dendritic cell	-0.0733590288211316	30724
precursor B cell	-0.0319595119884105	13796
pro-B cell	0.2684318121286082	5444
pvalb GABAergic cortical interneuron	0.0019162264990426	60431
regulatory T cell	0.0585804256195142	97335
sncg GABAergic cortical interneuron	0.0012211526118238	14858
sst GABAergic cortical interneuron	-0.0002678386017777	39434
vascular associated smooth muscle cell	-0.0131986613830624	41062
vein endothelial cell	-0.1112950280899653	64045
vip GABAergic cortical interneuron	-9.92082362005764e-05	69102
