# Supplementary material for: Improving atlas-scale single-cell annotation models with hierarchical cross-entropy loss
Source: Nat Comput Sci. 2026 Jan 30;6(3):243–9. doi: 10.1038/s43588-025-00945-z (PMC13021517; doi:10.1038/s43588-025-00945-z)
Supplement: Supplementary file 5 — Statistical source data. [file 43588_2025_945_MOESM5_ESM.zip › Figure2c.csv]

cell_type	model	ce_mean	ce_std	hce_mean	hce_std	delta	t_statistic	p_value	significant
B cell	mlp	0.9552169181559528	0.0018609934731793	0.9883767128272828	0.0008318770814425	0.03315979467133	28.175421530822828	9.656490682923904e-06	True
CD14-positive monocyte	mlp	0.0030867585886824	0.0015756433869395	0.9148710222492604	0.0306644600648681	0.911784263660578	51.43335213214173	2.8271351300574945e-07	True
CD14-positive, CD16-positive monocyte	mlp	0.0124725251927347	0.0062426817730837	0.0091114157771073	0.0040828485843193	-0.0033611094156274	-0.7804532166559776	1.0	False
CD4-positive, alpha-beta T cell	mlp	0.4470131656168944	0.0200092212864989	0.5669637289947772	0.0044896196120569	0.1199505633778827	10.13133531026652	0.0025269159237437	True
CD8-positive, alpha-beta T cell	mlp	0.7284894959394341	0.0438419560662025	0.8461109990993276	0.0009749852211276	0.1176215031598935	4.645688270798541	0.1302217952273431	False
IgA plasma cell	mlp	0.5255255985637484	0.0278135628568016	0.8586905224903257	0.0110636578442907	0.3331649239265773	19.27818681426489	7.943020494108911e-05	True
IgG plasma cell	mlp	0.3356158282786256	0.0212690561967323	0.5034079770132168	0.0126795167974689	0.1677921487345912	11.73684615587988	0.0011543443858948	True
L2/3-6 intratelencephalic projecting glutamatergic cortical neuron	mlp	0.9993119994991913	6.869742347883568e-05	0.9888893378453716	0.0014892740546559	-0.0104226616538195	-12.1088552488571	0.0009829035395005	True
L6b glutamatergic cortical neuron	mlp	0.9945423379204544	0.0002219344788531	0.9944783032392392	0.0006775903318997	-6.403468121518596e-05	-0.1555536211562551	1.0	False
Schwann cell	mlp	0.12987248473676	0.0210917525446487	0.1149111771394535	0.0163710600489465	-0.0149613075973064	-0.9705633854791952	1.0	False
T cell	mlp	0.6817607179174048	0.0259768304745158	0.9489318140880616	0.0026666077824984	0.2671710961706568	17.720977683755674	0.0001244364811629	True
T-helper 17 cell	mlp	0.0007215007215007	0.0012496759073368	0.000709219858156	0.001228404828063	-1.2280863344675086e-05	-0.0121387250283118	1.0	False
astrocyte	mlp	0.8611029164893339	0.0185439730618778	0.8869146632027107	0.0115536648436315	0.0258117467133768	2.046219556950133	1.0	False
astrocyte of the cerebral cortex	mlp	0.9950310198956294	0.0007171816599287	0.9890628795155152	0.0006534899186999	-0.005968140380114	-10.654004638419975	0.0019351163212343	True
basal cell	mlp	0.365277935657499	0.0479224025655825	0.3794460824222988	0.0376357647723387	0.0141681467647998	0.4027270154027753	1.0	False
capillary endothelial cell	mlp	0.1277735789910265	0.0087616427084445	0.3548167316444484	0.0161655424020925	0.2270431526534218	21.38711173918229	4.5667416275808266e-05	True
caudal ganglionic eminence derived GABAergic cortical interneuron	mlp	0.967573836318981	0.0010827605244006	0.9666526740634684	0.0021963602619781	-0.0009211622555126	-0.6515572710360886	1.0	False
central nervous system macrophage	mlp	0.01522591020853	0.0022267947732295	0.8490878079035974	0.1281874738303431	0.8338618976950674	11.265323054016967	0.0014333232657794	True
chandelier pvalb GABAergic cortical interneuron	mlp	0.9984711460199428	0.0001720177563389	0.9831926794469368	0.0027414758426611	-0.0152784665730059	-9.63391295618344	0.0032943876720945	True
class switched memory B cell	mlp	0.4875915424957302	0.0583941469810266	0.6298612757071441	0.0036705977573798	0.1422697332114139	4.21160383557512	0.1964610083568829	False
classical monocyte	mlp	0.5220719795473345	0.0202427606040913	0.9359038111332538	0.0024804527839003	0.4138318315859193	35.14621590791463	2.6873335637272527e-06	True
conventional dendritic cell	mlp	0.5413414388840121	0.0253895533833029	0.883129655219121	0.0346276089510736	0.3417882163351089	13.7870864914709	0.0004800674227991	True
corticothalamic-projecting glutamatergic cortical neuron	mlp	0.9947745878995502	0.0004093127637349	0.9949404714805709	0.0004811349761728	0.0001658835810205	0.4548439794490352	1.0	False
dendritic cell	mlp	0.4495034376913322	0.042544379858025	0.9031946949541724	0.0352935097269719	0.4536912572628402	14.21571805288352	0.0004089947053214	True
effector memory CD4-positive, alpha-beta T cell	mlp	0.0466416714734422	0.0108755964618339	0.2131496830426414	0.0101167646703424	0.1665080115691992	19.416275004567368	7.735414192754684e-05	True
effector memory CD8-positive, alpha-beta T cell	mlp	0.0147622179591532	0.0086821811779669	0.2211993060658398	0.0096789276583227	0.2064370881066866	27.4995422972618	1.1007106484296602e-05	True
endothelial cell	mlp	0.8604197894102212	0.0050257113561496	0.9524830386093042	0.0023235470507692	0.0920632491990829	28.799477569577952	8.590328802372588e-06	True
endothelial cell of artery	mlp	0.487948622523866	0.0141391598379206	0.7906935850964888	0.022631438421275	0.3027449625726227	19.650233568988536	7.318618937408343e-05	True
endothelial cell of lymphatic vessel	mlp	0.8856843397217302	0.004394612029106	0.9447106510574717	0.0048928884900401	0.0590263113357413	15.545270774764736	0.0002511503641204	True
enteroendocrine cell	mlp	0.7453721178764899	0.1087278493698277	0.8370425193074796	0.0568187322030475	0.0916704014309897	1.2942550616006026	1.0	False
epithelial cell of proximal tubule	mlp	0.9031420025493372	0.0138496493638908	0.9328370533082684	0.0125415722629984	0.0296950507589311	2.752753968246492	1.0	False
gamma-delta T cell	mlp	0.3168012593301675	0.0018705276432673	0.4255407791752688	0.0099209949985609	0.1087395198451012	18.6555323041596	9.33893004323709e-05	True
glutamatergic neuron	mlp	0.1093228894670374	0.0153805779531298	0.9950020948667174	0.0012199370998412	0.88567920539968	99.42660152776178	5.510913212558364e-09	True
goblet cell	mlp	0.8467321011028242	0.0361128301767153	0.9063263987003998	0.0017223614879441	0.0595942975975756	2.855028327262892	0.9566669792096988	False
granulocyte	mlp	0.0302116537397598	0.0070341536373643	0.1425896401147436	0.0132467693370378	0.1123779863749838	12.977554906868894	0.0006702313890926	True
hematopoietic stem cell	mlp	0.4180695449138043	0.0585255460493278	0.4944973653556226	0.0293237417080516	0.0764278204418183	2.0222299513601527	1.0	False
immature B cell	mlp	0.0051699366885611	0.002555250430183	0.0167319396845047	0.003723574191181	0.0115620029959435	4.434444275999794	0.1584729994299715	False
innate lymphoid cell	mlp	0.6376336813976665	0.0216760180530169	0.9323784883952672	0.0052967529590518	0.2947448069976006	22.87880795673661	3.106112169431102e-05	True
keratinocyte	mlp	0.5567730943263172	0.0380772303368677	0.5464985074145581	0.0248516394869353	-0.010274586911759	-0.3913851974355365	1.0	False
kidney collecting duct principal cell	mlp	0.7705305220205734	0.0459909367831183	0.7835700795792088	0.0364509386083386	0.0130395575586353	0.3848594697417145	1.0	False
kidney distal convoluted tubule epithelial cell	mlp	0.8031852968080967	0.0140146892485067	0.8168470199498391	0.0223555986743337	0.0136617231417424	0.8968173315963939	1.0	False
kidney loop of Henle thick ascending limb epithelial cell	mlp	0.7042264544233344	0.0517628095442745	0.7014456038185293	0.0562742373877218	-0.0027808506048051	-0.0629944457298009	1.0	False
lamp5 GABAergic cortical interneuron	mlp	0.9920296538344312	0.0003058363161064	0.9923161128685496	0.0004699321947512	0.0002864590341181	0.8849141482133184	1.0	False
leukocyte	mlp	0.3292090387583538	0.0052332434206274	0.9872565337674172	0.0010473479323186	0.6580474950090635	213.55960011380853	5.6902218356481847e-11	True
luminal epithelial cell of mammary gland	mlp	0.9196222815855964	0.0130567312824818	0.9138651197579836	0.0109021758415126	-0.0057571618276128	-0.5862300489659586	1.0	False
lymphocyte	mlp	0.7161627256752242	0.0201475694812039	0.9189250133604184	0.0020183866600605	0.2027622876851941	17.344297227888397	0.0001388979387795	True
macrophage	mlp	0.5727001288903586	0.0099492623393515	0.6344496821801272	0.0152585779735209	0.0617495532897686	5.871490849985949	0.0421295376627134	True
mast cell	mlp	0.9413356909455248	0.0053945122225253	0.9510893080744396	0.0030757875017752	0.0097536171289148	2.7205135101695768	1.0	False
mature B cell	mlp	0.3514940466851849	0.0518053548746963	0.4307107408731011	0.0143857261362507	0.0792166941879162	2.5519521823210805	1.0	False
mature NK T cell	mlp	0.1642509591506822	0.0238436689541861	0.2168908987873393	0.0386392589934981	0.0526399396366571	2.0080891203168054	1.0	False
megakaryocyte-erythroid progenitor cell	mlp	0.0938852587623248	0.0270858256013647	0.1194662780953045	0.0130309138568031	0.0255810193329796	1.4741009086016927	1.0	False
memory B cell	mlp	0.621494925136995	0.0182753710450614	0.8316641112880838	0.0061176965727791	0.2101691861510888	18.88859772565387	8.820246036558584e-05	True
mesothelial cell	mlp	0.7585463715784082	0.0199016494379406	0.8316660862068631	0.0070267621013059	0.0731197146284549	6.000606228822769	0.039524983934557	True
microglial cell	mlp	0.8202004078913112	0.0108571408650523	0.9206689962697286	0.0019594465725015	0.1004685883784174	15.773040459553073	0.0002388161516181	True
monocyte	mlp	0.2752139209927274	0.0280233920816526	0.8703630546799239	0.0072393391870889	0.5951491336871966	35.61536263497741	2.5153021984742275e-06	True
mucosal invariant T cell	mlp	0.3426487045505234	0.0040456377621248	0.3506865732871291	0.0021817636213207	0.0080378687366057	3.028863974037536	0.786477678448352	False
naive B cell	mlp	0.7905312998579028	0.0116518852555003	0.8581612672153455	0.0146399218086601	0.0676299673574426	6.260479995962164	0.0323763316335736	True
naive T cell	mlp	0.4039058770923077	0.0460817649063158	0.708712646765265	0.0682098458826201	0.3048067696729573	6.413497704217993	0.0291545725319995	True
naive thymus-derived CD4-positive, alpha-beta T cell	mlp	0.804073989134537	0.0021913487747477	0.8323691510374227	0.0025498511505119	0.0282951619028857	14.576777747655395	0.0003597002814897	True
naive thymus-derived CD8-positive, alpha-beta T cell	mlp	0.0704504173553278	0.0004490985468915	0.0757682577983875	0.0009822912451587	0.0053178404430597	8.527812150111094	0.0064124313339686	True
natural killer cell	mlp	0.79133159654599	0.0116944867932333	0.904361131279875	0.0043465793649467	0.1130295347338851	15.69179913936174	0.0002419289181134	True
near-projecting glutamatergic cortical neuron	mlp	0.9978459421066688	0.000741657990914	0.997674345206626	0.0008629858866424	-0.0001715969000426	-0.2611971993465224	1.0	False
neuron	mlp	0.8876755407340834	0.0021297258680802	0.9130410740581716	0.0002258248896866	0.0253655333240883	20.51412877735829	5.7595323624704624e-05	True
neutrophil	mlp	0.1449755919616879	0.0134817130331768	0.1361091560159384	0.0047045162718107	-0.0088664359457494	-1.0755057753116666	1.0	False
non-classical monocyte	mlp	0.6833040627515771	0.0226500248186647	0.9910503246351656	0.0008929279828116	0.3077462618835885	23.51513693488588	2.716512480478145e-05	True
oligodendrocyte	mlp	0.971208653794282	0.0010748213115927	0.9719343504605747	0.0008679039776276	0.0007256966662928	0.9098501727676748	1.0	False
oligodendrocyte precursor cell	mlp	0.889517216190004	0.0164978235346421	0.8972934651693107	0.0105895099426442	0.0077762489793067	0.6870472524495995	1.0	False
paneth cell	mlp	0.8896041349353373	0.0280630030937628	0.856516147769274	0.0514554156097436	-0.0330879871660633	-0.9778122460757966	1.0	False
pericyte	mlp	0.3681138948132888	0.0107974431500954	0.687003235604281	0.0202569454193201	0.3188893407909922	24.061613014932234	2.4035794227648177e-05	True
plasma cell	mlp	0.647140401031893	0.0066753231871461	0.7923396809153105	0.0027330898423207	0.1451992798834175	34.86577687679364	2.7819901706349786e-06	True
plasmacytoid dendritic cell	mlp	0.52558360013601	0.0314189305250489	0.4522245713148783	0.0727293895989604	-0.0733590288211316	-1.603792042662456	1.0	False
precursor B cell	mlp	0.6819008542524657	0.0162680207049286	0.6499413422640552	0.0106178406624014	-0.0319595119884105	-2.8494909157459416	0.9566669792096988	False
pro-B cell	mlp	0.1396830542703377	0.0214765294202422	0.4081148663989459	0.0750370890686641	0.2684318121286082	5.956917379029206	0.040066829155542	True
pvalb GABAergic cortical interneuron	mlp	0.9944039991015712	0.0001575751663622	0.9963202256006138	0.0003798599943592	0.0019162264990426	8.070592658372151	0.0085262041992975	True
regulatory T cell	mlp	0.528756552640193	0.000936259394882	0.5873369782597072	0.0043220076234161	0.0585804256195142	22.944016924463423	3.098948082513464e-05	True
sncg GABAergic cortical interneuron	mlp	0.9660905379345748	0.0018035490874013	0.9673116905463988	0.0017311275198117	0.0012211526118238	0.846066976569157	1.0	False
sst GABAergic cortical interneuron	mlp	0.9907052385503868	0.0006508276486311	0.9904373999486092	0.0005054042233184	-0.0002678386017777	-0.5629835341881129	1.0	False
vascular associated smooth muscle cell	mlp	0.2709853986652464	0.036684011322785	0.257786737282184	0.027316214323292	-0.0131986613830624	-0.4998283192339034	1.0	False
vein endothelial cell	mlp	0.2696967605227494	0.0351716260680535	0.158401732432784	0.0078215386104849	-0.1112950280899653	-5.350104753374072	0.0662886018895694	False
vip GABAergic cortical interneuron	mlp	0.9943388094709874	0.0003105540101394	0.9942396012347868	0.0003053635876737	-9.92082362005764e-05	-0.3945348037346846	1.0	False
