# Supplementary material for: Improving atlas-scale single-cell annotation models with hierarchical cross-entropy loss
Source: Nat Comput Sci. 2026 Jan 30;6(3):243–9. doi: 10.1038/s43588-025-00945-z (PMC13021517; doi:10.1038/s43588-025-00945-z)
Supplement: Supplementary file 5 — Statistical source data. [file 43588_2025_945_MOESM5_ESM.zip › Figure2b.csv]

Model	Loss Type	Test Set	Macro F1-score
Linear	CE	Out-of-distribution	0.543185984322525
Linear	CE	Out-of-distribution	0.54803519195577
Linear	CE	Out-of-distribution	0.5475014469983759
Linear	CE	Out-of-distribution	0.5467445179982902
Linear	HCE	Out-of-distribution	0.6663566230565465
Linear	HCE	Out-of-distribution	0.6719610753480476
Linear	HCE	Out-of-distribution	0.6686716246920212
Linear	HCE	Out-of-distribution	0.6656407273528778
MLP	CE	Out-of-distribution	0.5690843510511041
MLP	CE	Out-of-distribution	0.5746794234813117
MLP	CE	Out-of-distribution	0.5774094260073315
MLP	CE	Out-of-distribution	0.5729574692227389
MLP	HCE	Out-of-distribution	0.7031784972501534
MLP	HCE	Out-of-distribution	0.6982547116381167
MLP	HCE	Out-of-distribution	0.703710528799393
MLP	HCE	Out-of-distribution	0.7048396272907016
TabNet	CE	Out-of-distribution	0.5277771291780029
TabNet	CE	Out-of-distribution	0.5201801285246261
TabNet	CE	Out-of-distribution	0.5211417691525887
TabNet	CE	Out-of-distribution	0.5244401013657727
TabNet	HCE	Out-of-distribution	0.6709005804578773
TabNet	HCE	Out-of-distribution	0.663728844922745
TabNet	HCE	Out-of-distribution	0.6658467267472974
TabNet	HCE	Out-of-distribution	0.6710135095401928
